# Supplementary material for: Dermatomyositis and Polymyositis in the Intensive Care Unit: A Single-Center Retrospective Cohort Study of 102 Patients
Source: PLoS One. 2016 Apr 26;11(4):e0154441. doi: 10.1371/journal.pone.0154441 (PMC4845982; doi:10.1371/journal.pone.0154441)
Supplement: S1 Table — (XLSX) [file pone.0154441.s002.xlsx]

## Sheet: Sheet1
No	gender	age	from ward	days from hosp to ICU	present to ICU（month）	diabetes	Coronary heart disease	HTN	PM/DM/CADM	raynaud	vasculitis	ILD	arthritis	spontaneous pneumo	swallow/course	heart involvement	resp muscle	pneumothorax	ANA	AMA-M2	high dose steroids	immunosup	IVIG	total pulse	APACHII	lym <1000	lym<500	PEEP	ARF	Tot SOFA	NO. organ failure	reason for ICU admssion	cause for ICU	P/F	PCO2	albumin	Cr	Bil	CK	WBC	lym	plt	site of infection	PCP	CMV	fungi	ICU required infection	rescue to MV	CRRT
1	1	57	1	13	2.8	0	0	1	2	0	0	1	1	0	0	0	0	0	0	0	1	1	1	1	14	1	0	5	1	3	2	1	res	65	36	21	50	10.1	33	7.32	570	273	0	0	0	0	0	0	0
2	0	34	1	3	0.1	1	0	0	2	0	0	1	1	0	1	0	0	0	0	0	1	0	0	1	18	1	0	14	1	4	1	2	res	83.0769	31	25	90	10		8.5	510	221	lung	1	0	0	0	0	0
3	1	72	0	0	40.2	0	0	1	1	0	0	0	0	0	1	0	0	0	1	0	1	1	0	0	21	1	1	6	0	5	0	1	car	230	37	28	163	30.9	2412	16.13	170	70	0	0	0	0	0	0	1
4	0	46	0	0	10.6	0	0	0	2	0	0	1	1	1	0	0	0	1	0	0	1	0	1	1	10	1	0	6	1	5	1	3	res	65.5556	28	27	56	11.6	47	13.8	550	139	lung	0	0	1	0	1	0
5	0	54	0	0	43.6	1	0	0	2	1	0	1	0	0	1	0	0	0	0	0	1	1	0	0	19	1	1	10	1	11	3	2	res	84.4444	35	19	157	11.8	47	5.28	290	24	lung	1	1	0	0	0	1
6	0	69	0	0	6.7	0	0	0	2	0	0	1	1	0	0	0	0	0	0	0	1	0	1	0	18	1	1	5	1	8	2	3	res	55	31.6	22	52	11.7	46	9.9	490	186	lung	1	1	0	0	0	0
7	1	77	0	0	10.6	0	0	0	2	0	0	0	0	0	0	0	0	0	0	0	0	0	0	0	21	1	0	15	1	13	3	2	car	47	46	28	53	22.6	134	12.7	690	6	lung	0	0	0	0	0	0
8	1	49	1	74	7.7	0	0	0	2	0	1	1	0	0	0	0	0	0	0	0	1	1	1	1	15	1	1	6	1	6	1	1	res	32	32	26	47	11	21	4.03	180	113	0	0	0	0	0	1	0
9	1	49	0	0	2.4	0	0	0	2	0	0	1	0	0	0	0	0	0	0	0	1	0	0	0	17	1	1	10	1	9	1	2	car	58.8889	53	26	68	10.4	36	11.8	350	131	lung	0	0	0	0	0	0
10	0	45	0	0	2.3	0	0	0	2	0	0	1	0	0	0	0	0	0	0	0	1	0	0	1	17	1	1	12	1	9	1	1	res	83.75	43	22	62	4.9	102	9.5	110	110	0	0	0	0	0	1	0
11	1	48	0	0	1.1	0	0	0	1	0	0	1	1	0	0	0	0	0	1	0	1	0	0	0	10	1	0	10	0	2	0	1	res	260	59	28	77	11.6	526	16.5	980	283	0	0	0	0	0	0	0
12	1	58	0	0	2.9	0	0	0	1	0	0	1	1	0	0	0	0	0	1	1	1	0	1	0	17	1	0	10	1	4	1	2	res	61	54	25	80	9.3	72	19.48	500	500	lung	0	0	0	0	1	0
13	0	36	1	0	37.7	0	0	0	2	1	1	1	0	0	0	0	0	0	1	0	1	1	1	1	11	1	1	10	1	4	1	1	res	96.9231	34	33	50	11	66	5.05	180	170	0	0	0	0	0	1	0
14	1	52	0	0	3.76667	1	0	1	3	0	0	1	0	0	0	0	0	0	0	0	1	0	0	1	18	1	1	14	0	2	0	1	res	240	50	32	60	11.6	28	9.5	290	181	0	0	0	0	0	1	0
15	1	57	1	5	10	0	0	0	2	0	0	1	0	0	1	0	0	1	1	0	1	1	1	0	17	1	1	15	1	6	1	2	res	78.5714	40	26	46	13	34	4.01	280	93	lung	1	0	1	0	1	0
16	0	34	1	6	12.1	0	0	0	2	0	1	1	1	0	0	1	0	1	0	0	1	1	1	1	18	0	0	12	0	12	1	3	car	390	18	20	230	31	26	21.6	1220	94	lung	0	0	1	0	0	1
17	1	41	0	0	6	0	0	0	3	0	0	1	0	0	0	0	0	0	0	0	1	0	0	0	19	1	1	10	1	8	1	2	resp	80	41	27	46	4.8	56	4.65	250	294	lung	1	0	0	0	0	0
18	0	62	0	0	4.3	0	0	0	1	0	0	1	0	0	0	0	0	0	0	0	0	0	0	0	20	1	1	5	0	13	1	2	abd	500	40	18	93	29.5	75	1.64	250	35	abd	0	0	0	0	0	1
19	1	57	1	30	4.2	1	1	0	2	0	0	1	0	0	1	0	0	0	1	0	1	1	1	0	21	1	1	10	1	5	1	1	res	68.8889	45	20	37	5.7	50	5.7	90	162	0	0	0	0	0	0	0
20	0	44	1	35	2.5	0	0	0	2	0	0	1	1	0	0	0	0	1	0	0	1	1	1	1	11	1	1	10	1	9	1	2	res	165	63	26	33	10.9	468	3.63	107	52	lung+CNS	0	0	1	0	0	0
21	1	29	0	0	1	0	0	0	1	0	0	1	0	0	0	0	0	0	0	0	1	1	0	0	11	1	1	8	1	10	1	2	res	150	47	23	104	20.8	24	1.86	420	111	lung	0	0	0	0	0	0
22	1	35	0	0	8.7	0	0	0	1	0	0	1	0	0	0	0	0	1	1	0	1	0	0	0	11	1	1	15	1	8	1	3	res	98.5714	27	26	17	8.6	65	7.42	240	190	lung	0	0	0	1	1	0
23	1	48	0	0	43.7	1	0	1	1	0	0	1	1	0	0	0	0	0	1	0	1	1	1	0	20	1	1	10	1	9	1	2	res	132.5	55	28	85	12.6	5	13.2	220	97	lung	0	0	0	0	0	0
24	1	23	1	1	6.1	0	0	0	2	0	0	1	1	0	1	0	0	0	0	0	1	0	0	0	14	1	0	15	1	5	1	3	res	86.25	39	23	29	12.4	27	13.6	600	154	lung	0	0	0	0	0	0
25	0	74	0	0	4.3	0	0	0	1	0	0	0	0	0	1	1	1	1	1	1	0	1	0	0	24	1	1	5	0	1	0	1	res	317.5	51	22	46	10.1	48	7.63	100	271	0	0	0	0	1	1	1
26	1	47	0	0	8.7	0	0	0	3	0	1	1	0	1	0	0	0	0	0	0	1	1	0	0	14	0	0	10	1	7	2	3	res	113.75	41	23	46	6.2	27	6.36	1550	178	lung	0	0	0	0	1	0
27	1	44	0	0	3.2	0	0	0	2	0	0	1	0	0	0	0	0	0	0	0	1	0	0	1	19	1	1	10	1	5	1	3	res	46	46	22	34	9.8	163	12.37	430	108	lung	0	0	0	0	1	0
28	1	64	0	4	4	0	0	0	2	0	0	1	0	0	0	0	0	0	1	0	0	1	0	0	9	1	1	5	0	2	0	4	other	266.667	43	25	48	11.9	25	8.26	420	189		0	0	0	0	0	0
29	0	62	0	0	4.3	0	0	1	2	0	0	1	0	0	0	0	0	0	0	0	1	1	0	0	24	1	0	10	1	10	1	2	res	161.667	43	15	74	22.3	21	2.76	660	72	lung	0	0	0	0	0	0
30	1	60	0	0	5.4	0	0	1	2	0	0	1	1	0	1	0	0	0	1	0	1	1	1	1	20	1	1	15	1	8	1	3	car	130	66	20	68	8.2		17.96	180	145	lung	0	0	0	0	0	0
31	1	60	0	0	0	0	0	1	3	0	0	0	1	0	0	0	0	1	0	0	1	0	0	0	17	1	1	16	1	5	1	2	res	115.714	41	27	53	11.3	34	7.44	220	126	lung	0	0	1	0	1	0
32	1	57	1	14	2.3	0	0	0	3	0	0	1	0	1	0	0	0	1	0	0	1	1	1	0	19	1	0	6	1	4	1	1	res	73	40	18	43	7.3	23	13.4	690	184	0	0	0	0	0	0	0
33	0	77	0	0	1.3	0	1	0	1	0	0	0	0	0	1	0	1	0	0	0	0	0	0	0	23	1	0	5	0	4	0	2	res	250	40	30	46	19.7	230	6.81	980	78	lung	0	0	0	0	0	0
34	0	59	0	0	69.2	0	1	0	1	0	0	0	0	0	0	1	0	0	0	0	1	0	0	0	9	0	0	8	0	4	0	1	car	307.5	38	20	71	15.8	780	17.8	1200	196	0	0	0	0	0	0	0
35	1	36	1	63	4.6	0	0	0	2	0	0	1	0	0	0	0	0	0	0	0	1	1	1	1	13	1	0	15	1	9	1	1	res	85	50	25	75	15.7	29	11.36	590	121	0	0	0	0	0	1	0
36	1	67	0	1	1.9	0	0	0	1	1	1	1	0	0	0	0	0	0	0	0	1	1	0	0	23	1	1	10	0	6	1	4	other	340	39	30	183	10	26	6.29	300	38		0	0	0	0	0	0
37	1	70	0	0	124.9	0	0	0	2	0	1	1	1	0	0	0	0	0	0	0	1	0	0	1	17	1	1	15	1	9	1	3	car	80	39	25	54	14.7	95	6.98	180	109	lung	0	0	0	0	0	0
38	1	56	1	18	16.2	0	0	0	1	0	0	1	1	0	0	0	0	0	0	0	1	1	1	0	19	1	1	12	1	7	1	2	car	133.333	40	26	56	4.7	342	10.8	100	163	lung	0	0	0	0	0	0
39	0	42	0	0	4	0	0	0	3	0	0	1	1	1	0	0	0	0	0	0	0	1	0	0	8	0	0	4	1	4	1	2	res	136	38	25	76	12		9.8	1550	143	lung	0	0	0	0	0	0
40	0	48	1	4	4.1	0	0	0	3	0	0	1	1	0	0	0	0	0	1	0	1	1	1	1	22	1	0	20	1	4	1	1	res	115	36	25	80	6.2	34	8.73	510	109	0	0	0	0	0	0	0
41	1	48	0	0	1.7	0	0	0	2	0	0	0	0	0	0	0	0	0	0	0	1	0	0	0	12	0	0	4	0	2	0	2	res	299	38	30	78	7	23	12.3	1500	90	lung	0	0	0	0	0	0
42	0	53	1	2	3.7	0	0	0	2	0	0	1	0	1	0	0	0	1	0	0	0	0	1	1	20	1	1	4	1	3	1	1	res	134	58	24	76	17.7	76	9.5	210	240	0	0	0	0	0	1	0
43	0	50	1	1	2.8	0	1	0	2	0	0	1	0	0	0	0	0	0	0	0	1	1	0	0	24	0	0	10	1	8	1	2	res	54.4444		19	64	7.5	59	5.35	1290	158	lung	0	0	0	0	1	0
44	0	38	1	6	3.1	0	0	0	2	0	0	1	1	0	1	0	0	1	0	0	1	1	0	1	15	1	0	18	1	9	1	3	res	72	46	22	75	10	43	6.11	640	111	lung	0	0	1	0	0	1
45	1	50	0	0	4.7	0	0	0	2	0	0	0	0	0	0	0	0	0	1	0	0	0	0	0	8	0	0	5	0	2	0	4	other	225	35	24	56	9.8	23	7	1500	120		0	0	0	0	0	0
46	1	50	0	0	2.6	0	0	0	2	0	0	1	0	0	0	0	0	0	0	0	1	1	1	1	10	1	1	15	1	9	1	1	res	77.1429	35	15	72	13.4	33	8.37	440	85	0	0	0	0	0	0	0
47	1	52	0	0	4.1	0	0	0	2	0	0	1	0	0	0	0	0	0	0	0	1	1	0	0	18	1	0	12	1	4	1	3	res	116.25	63	28	57	12	21	8.3	570	106	lung	0	0	0	0	0	0
48	1	53	0	0	10.6	0	0	0	2	0	0	1	1	0	0	0	0	0	0	0	0	1	0	0	9	0	0	5	0	2	0	4	other	225	35	28	63	11	31	7.8	1200	120		0	0	0	0	0	0
49	1	50	1	1	40.9	0	0	1	1	0	0	0	0	0	1	1	1	0	1	1	1	1	0	1	17	1	0	10	0	10	0	1	res	258.333	40	32	101	46.7		14.88	560	77	0	0	0	0	0	0	0
50	1	48	0	0	3.1	0	0	0	2	0	0	1	0	1	0	0	0	0	0	0	1	1	1	1	16	1	0	4	1	4	1	1	res	81	36	26	74	10.5		7.8	620	187	0	0	0	0	0	1	0
51	1	47	1	2	2.2	0	0	0	1	0	0	0	1	0	0	0	0	0	1	0	1	1	1	1	13	0	0	5	0	5	0	1	other	275	19	27	123	5.5	4994	18.49	1130	93	0	0	0	0	0	0	0
52	0	56	1	7	1.8	0	0	0	2	0	0	1	1	1	0	0	0	1	0	0	1	0	1	1	20	1	1	12	1	8	1	1	res	88.5714	36	29	87	9	342	9	330	120	0	0	0	0	1，lung？	0	0
53	0	51	0	0	5.6	1	0	1	3	0	0	1	0	0	0	0	0	0	0	0	1	1	1	0	9	1	1	20	1	3	1	1	res	126	39	22	64	18.5	65	8.4	290	185	0	0	0	0	0	0	0
54	1	66	0	0	4.2	0	1	0	2	0	0	0	0	0	0	0	0	0	0	0	0	0	0	0	20	1	0	10	1	7	1	2	res	100	38	32	102	18.9	53	22.06	810	243	lung	0	0	0	0	0	0
55	0	44	0	0	3.8	0	0	0	2	0	0	1	1	0	0	0	0	0	0	0	1	0	0	0	14	1	1	16	1	5	1	3	res	59	46	21	84	7.9	123	10.25	420	191	lung	0	0	0	0	0	0
56	0	55	1	3	1.6	0	0	0	3	0	0	1	0	0	1	0	0	0	0	0	0	1	0	1	17	0	0	10	1	11	1	3	res	54	46	16	72	32	78	15	1200	57	lung	0	0	0	0	1	0
57	0	62	0	0	5	0	0	0	2	0	0	1	0	0	0	0	0	0	0	0	1	1	1	1	32	1	1	15	1	11	1	3	car	68.8889	63	26	185	6.5	108	7.27	160	122	bld+lung	0	0	0	0	1	0
58	1	57	1	0	77.3	0	0	0	2	0	0	1	1	0	1	0	0	0	0	0	1	1	0	1	27	1	1	20	1	8	1	2	res	116.667	40	15	128	15.3	128	16.04	140	173	lung	0	0	0	0	0	0
59	0	49	1	15	1.6	0	0	0	2	0	1	1	0	1	1	0	0	1	0	0	1	1	0	1	18	1	1	10	1	10	1	3	res	120	32	16	130	16.7		8.84	240	85	lung	0	0	1	0	0	0
60	0	17	1	2	18.1	0	0	0	1	0	0	0	0	0	0	0	0	0	0	0	1	1	0	0	23	0	0	10	1	13	3	2	res	50	36	25	69	13.6		10.12	1170	80	lung+CNS	0	0	0	0	0	0
61	0	56	1	17	6.7	0	0	1	2	0	0	1	1	0	0	0	0	1	0	0	1	0	1	0	29	1	0	16	1	12	2	3	res	54	31	25	191	18.3		28.57	810	150	lung	0	0	1	0	1	1
62	1	57	1	15	11.1	0	0	0	1	0	0	1	0	0	1	0	0	1	1	0	1	1	0	1	18	1	0	15	1	10	1	3	res	42	32	24	56	10		19.5	550	92	lung	0	0	1	0	0	0
63	0	19	0	34	67.3	0	0	0	2	0	0	0	1	0	0	0	0	0	0	0	1	0	0	0	9	0	0	4	0	1	0	4	other	333.333	35	30	54	12.5	43	5.5	1500	130		0	0	0	0	0	0
64	0	37	0	0	14.9	1	0	0	2	0	0	1	0	0	0	0	0	0	1	0	1	1	0	0	23	1	0	18	1	7	1	2	car	106	37	25	87	17.4	81	13.6	500	123	lung	0	0	0	0	0	0
65	1	67	0	0	8.1	0	1	1	3	0	0	0	0	0	0	0	0	1	1	0	1	0	0	0	17	1	0	8	0	8	1	4	other	376.667	34	22	75	14		8.34	670	49	0	0	0	0	1	0	0
66	1	37	0	0	6	0	0	0	2	0	1	1	1	0	1	0	1	1	0	0	1	1	0	0	15	1	1	15	1	9	2	2	res	82.5	35	23	49	5.5		7.46	140	100	lung	0	0	1	0	0	0
67	0	35	0	0	4.7	0	0	0	2	0	0	1	1	0	1	0	0	0	0	0	1	1	0	0	12	1	1	10	1	6	1	2	res	57.7778	38	25	85	8.3		6.58	380	125	lung	1	1	0	0	0	0
68	1	45	0	0	20.2	0	0	0	2	0	0	1	0	0	0	0	0	1	0	0	1	1	1	1	13	1	0	12	1	4	1	1	res	90	41	25	70	14.5		11.75	680	178	0	0	0	0	1	0	0
69	0	52	1	16	15.1	0	0	0	2	0	0	1	1	0	0	0	0	1	0	0	1	1	1	1	14	1	1	12	1	9	1	3	res	49	50	29	70	15		2.73	160	108	lung	0	0	1	0	0	0
70	1	53	1	24	10.8	0	0	0	2	0	0	1	0	0	1	0	0	0	1	0	1	1	1	0	14	0	0	15	1	8	1	2	car	165	45	28	100	10		20.77	1080	129	lung+soft	0	0	0	0	0	0
71	1	47	0	0	4.1	0	0	0	2	0	0	0	0	0	1	0	0	0	0	0	0	0	0	0	22	1	1	3	0	6	2	2	CNS	245.714	25	29	40	10		6.36	130	153	bld+CNS	0	0	0	0	0	0
72	1	36	0	0	0	0	0	0	2	1	0	1	1	0	0	0	0	0	1	0	1	1	1	0	24	1	1	10	1	13	4	2	CNS	148	37	25	60	8		7.47	420	40	lung+CNS	0	0	0	0	0	0
73	0	49	1	106	8.8	0	0	0	2	0	0	0	0	1	0	0	0	0	0	0	1	1	0	0	16	1	1	20	1	8	1	2	res	62	36	23	40	8		6.13	190	89	lung	0	0	0	0	0	0
74	1	63	0	0	4.3	0	0	0	1	0	0	0	0	0	0	0	0	1	0	0	1	0	0	0	26	1	1	15	1	11	1	2	res	49	38	25	200	16		10.6	200	98	lung	0	0	1	0	0	0
75	0	36	1	28	3.3	0	0	0	1	0	0	1	0	1	1	0	0	0	0	1	1	1	1	1	15	1	1	10	1	8	1	2	res	64	42	30	80	10		10.7	320	195	lung	1	0	0	0	1	0
76	1	47	1	10	4.1	0	0	0	2	0	0	1	0	0	0	0	0	0	0	0	1	1	0	0	10	1	1	5	1	6	1	3	res	81.6667	36	29	70	10		8.4	300	142	lung	0	0	0	0	0	0
77	1	49	1	59	3	0	0	0	2	0	1	0	1	1	0	0	0	0	0	0	1	1	0	0	16	1	0	12	1	8	1	2	res	103.333	48	29	80	14		7.3	700	136	lung	1	0	0	0	0	0
78	1	31	1	2	5	0	0	0	2	0	0	1	1	0	0	0	0	0	0	0	1	1	1	1	17	1	0	10	1	4	1	1	res	62	46	30	46	5.6	113	5.93	640	120	0	0	0	0	0	1	0
79	1	47	1	43	4.9	0	0	0	2	0	1	1	1	0	1	0	0	0	0	0	0	0	0	0	17	0	0	10	1	8	1	2	res	98.6667	34	28	31	14.9		10.22	1220	100	lung	0	0	0	0	0	0
80	0	56	1	7	1.8	0	0	0	2	0	0	1	1	0	0	0	0	1	0	0	1	0	1	1	15	1	1	12	1	9	1	1	res	88.5714	30	25	122	12.5	342	10.27	330	198	0	0	0	0	1	0	0
81	1	79	1	17	7.3	0	0	1	2	0	0	1	0	0	0	0	0	1	1	0	1	1	1	0	38	0	0	10	1	19	4	3	res	88	42	20	180	9		22.9	1200	17	lung	0	0	0	1	0	1
82	0	73	1	9	2.1	0	0	0	2	0	0	1	0	0	0	0	0	1	0	0	1	1	1	1	14	1	1	10	1	5	1	3	res	108.333	35	35	72	20.9		7.19	230	157	lung	0	1	1	0	0	0
83	1	67	1	20	6.5	0	0	0	2	0	0	1	1	0	0	0	0	0	0	0	1	1	1	1	21	1	1	15	1	4	1	1	res	73	46	32	61	7.4		20	300	183	0	0	0	0	0	0	0
84	1	82	1	2	2.4	1	1	1	2	0	0	1	0	0	0	0	0	0	0	0	1	1	0	0	20	1	0	8	1	4	1	2	res	150	41	25	148	8.3	287	10.68	610	154	lung	0	0	0	0	0	0
85	1	35	1	2	2.9	0	0	0	3	0	0	1	1	0	0	0	0	0	0	0	1	0	1	0	15	1	0	10	1	3	1	1	res	120	39	24	79	6.9		23.27	870	241	0	0	0	0	0	0	0
86	1	50	1	5	4	0	0	1	2	0	0	1	0	0	0	0	0	0	0	0	1	1	1	1	32	1	1	10	1	15	3	3	car	59	62	20	214	20.9	37	11.23	80	37	lung	0	0	0	0	0	1
87	0	25	1	69	9.9	0	0	0	2		1	0	1	0	0	1	0	0	1	0	1	1	1	1	20	1	0	10	1	11	2	2	res	48	42	25	80	10		13.4	570	256	lung	0	0	0	0	0	0
88	0	55	1	36	2.7	0	0	0	2	0	1	1	1	0	0	0	0	0	0	0	1	1	0	1	19	1	1	10	1	5	1	3	res	102	25.3	21	57	10.9	40	6.05	300	70	lung	0	1	0	0	1	0
89	0	14	1	3	16.9	0	0	0	2	0	0	1	1	1	0	1	0	0	0	0	0	1	1	0	15	0	0	10	1	7	1	3	res	105.714	38	24	66	10.1	20	14.11	1330	210	lung	0	0	0	0	0	0
90	1	79	1	14	4.6	0	1	1	2	0	1	0	1	0	0	0	0	1	1	0	1	1	1	0	31	1	0	0	1	7	2	2	renal	132	37	28	188	5.9		21.4	580	209	lung+soft	0	0	1	0	0	1
91	0	51	1	1	2.8	1	1	0	2	0	0	1	1	1	0	0	0	0	0	0	1	1	0	0	20	0	0	10	1	8	1	2	res	54.4444	26	19	64	7.5	59	5.35	1290	158	lung	0	0	0	0	1	0
92	0	42	0	0	58.3	0	0	0	1	0	0	0	0	0	0	1	0	1	0	1	1	1	0	0	17	1	1	14	1	9	1	2	res	100	40	24	78	9.8	30	5.65	350	67	lung	0	0	1	0	0	0
93	0	50	1	2	1.4	1	0	0	3	0	0	1	0	0	0	0	0	1	0	0	1	1	0	0	17	1	1	10	1	8	1	2	res	73.3333	27	25	70	8	45	12.7	160	175	bld+lung	0	0	1	0	0	0
94	0	51	1	1	1.1	0	0	0	2	0	1	1	0	0	0	0	0	1	0	0	1	1	1	1	8	1	1	5	1	4	1	3	res	165	24	24	64	24.2	604	5.88	400	140	lung	0	0	1	0	0	0
95	0	59	0	0	2.6	0	0	1	2	0	0	1	0	0	0	0	0	1	0	0	1	1	0	0	17	1	1	10	1	4	1	2	res	68	23.3	27	62	11.8	54	6.56	180	168	lung	1	0	0	1	1	0
96	1	42	0	0	1.1	0	0	0	1	0	0	0	0	0	0	0	0	0	0	0	1	0	0	0	19	0	0	0	0	10	2	1	car	250	17.1	21	225	13.2	2768	26.59	2000	72	0	0	0	0	0	0	0
97	0	53	0	0	3	0	0	0	1	0	0	1	0	0	0	0	0	0	0	0	1	1	1	1	22	1	0	6	1	8	1	3	res	63	22.5	23	50	11.1	1854	8.47	800	109	lung	0	0	1	1	1	0
98	1	40	0	0	3	0	0	1	1	0	0	1	0	0	0	0	1	0	0	0	1	0	1	1	13	1	0	4	0	2	1	1	res	220	31.2	28	46	9.1	85	8.3	580	230	0	0	0	0	0	0	0
99	1	40	0	0	1	0	0	0	2	0	1	1	1	0	0	0	0	0	0	0	1	1	1	0	20	1	1	9	1	9	2	3	res	110	26.3	16	31	16.2	100	9.5	450	134	lung	1	0	0	0	0	0
100	1	68	0	0	3.8	0	0	0	2	0	1	1	0	1	0	0	0	1	0	0	1	0	1	0	21	1	1	4	1	6	1	3	res	100	36.4	25	30	9.9	50	7.8	180	124	lung	0	1	0	0	1	0
101	0	50	1	5	4.5	0	0	0	1	0	1	1	0	0	0	0	0	0	0	0	1	1	1	1	19	1	1	10	1	8	1	1	res	45	40	37	88	12.7	74	8.9	360	132	0	0	0	0	1	1	0
102	0	27	0	0	2	0	0	0	1	0	1	0	1	0	0	0	0	0	0	0	1	1	0	0	19	210	1	8	1	10	1	2	res	72	35	25	60	10.4	98	8.7	210	210	lung	1	0	0	0	1	0
[truncated: 14 more columns]
